# Supplementary material for: Structural Insights into the Nuclear Import of Haliotid Herpesvirus 1 Large Tegument Protein Homologue
Source: Viruses. 2025 Sep 20;17(9):1279. doi: 10.3390/v17091279 (PMC12474298; doi:10.3390/v17091279)
Supplement: Supplementary file 1 [file viruses-17-01279-s001.zip]

Archive with 1 entries (1 files):
- viruses-3871104-supplementary.pdf
